# Supplementary material for: HIV–HPV Co-Infection and Identification of Novel High-Risk HPV Among Women at Two Hospital Centers in Cotonou, Republic of Benin
Source: Viruses. 2025 May 16;17(5):714. doi: 10.3390/v17050714 (PMC12115566; doi:10.3390/v17050714)
Supplement: Supplementary file 1 [file viruses-17-00714-s001.zip]

Archive with 1 entries (1 files):
- viruses-3591910-supplementary.pdf
